# Supplementary material for: On Sampling-Times-Independent Identification of Relaxation Time and Frequency Spectra Models of Viscoelastic Materials Using Stress Relaxation Experiment Data
Source: Materials (Basel). 2025 Sep 21;18(18):4403. doi: 10.3390/ma18184403 (PMC12471844; doi:10.3390/ma18184403)
Supplement: Supplementary file 1 [file materials-18-04403-s001.zip]

Archive with 1 entries (1 files):
- materials-3790560-supplementary.pdf
